# Supplementary material for: Neutrophil killing of Mycobacterium abscessus by intra- and extracellular mechanisms
Source: PLoS One. 2018 Apr 19;13(4):e0196120. doi: 10.1371/journal.pone.0196120 (PMC5909612; doi:10.1371/journal.pone.0196120)
Supplement: S1 Dataset — (XLSX) [file pone.0196120.s001.xlsx]

## Sheet: Fig 1A
% killed
Smooth	Rough
46	13
23	46
18	71
40	14
18	54
57	77
28	20
62	30
58	47
46	42
5	18
43	42
5	47
19	43
25	16
42	46
20	14
2	48
27	28
48	56
29	66
43	21
9	41
24	0
12	25
11	45

## Sheet: Fig 1B
	% killed
Sm
minutes
0	0	0	0	0	0	0
30	8	22	40	8	0	43
60	25	42	20	2	27	48
120	39	29		1	0	51
R
0	0	0	0	0	0	0
30	25	37	35	21	48	48
60	16	46	14	48	28	56
120	40	49	45	27	54	53

## Sheet: Fig 1C
% killed
Sm-ATCC	46	23	18	40	18	57	28	62	58	46	5
CF016 Sm						39	29	47	37	48
CF026 Sm						49	22	19	34	39
R-ATCC	13	46	71	14	54	77	20	30	47	42	53
CF006 R						*	38	4	20	40
CF013 R						21	16	35	52	42

## Sheet: Fig 2F
% PMN FITC positive
Sm	Total			Internal			External
5	22.3	15.79	15	18.07	18.18	10.2	4.23	-2.39	4.8
15	26.3	22.69		21.77	24.08		4.53	-1.39
30	31.2	31.19	32.5	25.17	31.88	24.7	6.03	-0.69	7.8
60	46.3	36.39	49.5	40.67	37.28	41.2	5.63	-0.89	8.3
R	Total			Internal			External
5	14.1	4.08	32.34	10.76	4.66	23.66	3.34	-0.58	8.68
15	17	6.74	30.64	13.66	5.52	24.76	3.34	1.22	5.88
30	27.2	15.44	38.94	24.56	15.95	32.56	2.64	-0.51	6.38
60	40	33.24	56.14	35.86	33.55	47.76	4.14	-0.31	8.38

## Sheet: Fig 3A
LDH % time-course
30		0	1.5873	0.837298	0	0	0	0		0	0	1.97907	0	0	0	1.57133		2.06281	0.843882	1.75071	1.3577	3.72467	0	0.918079
60		6.62881	1.94897	3.53949	0	0	0	0		16.2939	1.74804	3.97716	1.74935	0	0.25769	16.0134		7.55592	2.19007	0.837298	1.64491	6.35384	2.39974	1.07698
120		2.22505	1.36628	4.26261	5.32637	0	0.499275	0.935735		5.37722	5.74643	17.6403	12.2454	0.748585	8.02062	13.8771		3.40712	3.33534	4.16746	3.08094	0	2.22258	0

## Sheet: Fig 3B
LDH area-under-the-curve
Sm AUC	R AUC	NS AUC
	894.5	95.18
365	251.1	473.2
152.5	737.9	211.3
299.7	446.1	189
159.8	22.46	186.8
0	252.2	341.8
14.98	1160	174.7
28.07		62.24

## Sheet: Fig 4A
minutes	NS										R										Sm
0	17		-1	15	-3	10	4	11	15		17		2	17	3	7		12	18		14		3	19	4	9	3	13	14
10	20		5	16	3	16	7	14	17		62		39	32	56	56		37	42		25		16	20	10	12	8	16	16
20	24		7	19	8	16	13	19	20		101		86	99	80	109		92	98		73		59	56	26	17	13	26	27
30	30		13	23	10	22	18	22	20		135		127	123	97	132		122	127		120		111	120	56	34	15	46	44
40	40		20	25	17	25	22	31	25		167		164	147	114	155		147	151		144		143	168	88	52	21	76	72
50	42		30	28	19	28	30	35	30		206		193	164	124	173		168	174		165		167	201	113	78	33	105	94
60	52		41	31	23	31	37	40	34		246		232	180	138	190		192	195		186		204	224	133	103	43	130	112
70	61		44	37	25	32	40	46	36		283		247	195	150	201		211	210		204		218	248	150	121	56	151	122
80	73		53	42	28	40	45	53	35		326		273	210	160	220		235	227		228		240	271	166	145	74	175	133
90	87		66	48	31	41	52	57	41		373		308	220	166	235		253	242		261		273	294	182	171	95	194	147
100	105		73	53	33	49	57	65	43		429		326	234	176	253		277	259		301		289	316	195	197	114	226	163
110	118		81	55	36	53	63	71	43		445		345	241	184	265		299	264		313		312	338	211	225	137	249	170
120	132		89	61	39	56	68	76	45		485		373	256	194	277		323	287		350		344	363	227	248	158	277	193

## Sheet: Fig 4B
time-course AUC
NS	R	Sm
2660	20470	11755
1980	22480	17594
2350	17775	22190
5225	28200	20340
7580	37420	28620
3830	23975	20635
1940	19255	10355
2870	15075	13975
110	4910	4435
465	3000	3370
940	1587	935

## Sheet: Fig 4C
intracellular ROS AUC - effect of cyto D
	Control							+ cytochalasin D
Sm	197460	330605	118018	313898	313890	22795	18010	128003	184530	96625	100423	97195	18250	16075
R	200345	458965	129285	350270	350270	22790	17550	144138	193515	97910	102818	102490	19040	15078

## Sheet: Fig 4D
intracellular ROS AUC - effect of DPI
	Control			+ DPI
Sm	20340	28620	20635	6145	8455	4300
R	28200	37420	23975	7825	11345	6670

[truncated: 7 more sheets: Fig 5B, Fig 5C, Fig 7A-C, Fig 8 A,B, Fig 8 C, Fig 8D, Fig 8E,F]
